# Supplementary material for: First Diagnostic Questionnaire for Assessing Patients’ Social Functioning: Comprehensive DDX3X Syndrome Patient Profile
Source: J Clin Med. 2024 Dec 22;13(24):7842. doi: 10.3390/jcm13247842 (PMC11676840; doi:10.3390/jcm13247842)
Supplement: Supplementary file 1 [file jcm-13-07842-s001.zip]

Archive with 3 entries (3 files):
- 07.08.2024 Supplementary 1 - Supplementary tables.pdf
- 07.08.2024 Supplementary 2 - Social behaviour questionnaire by Stefaniak.pdf
- 07.08.2024 Supplementary 3 - Scoring of questionnaire questions.pdf
